# Supplementary material for: Development of Low-Dose Disulfiram Rectal Suppository Intended for Application in Post-Treatment Lyme Disease Syndrome
Source: Pharmaceutics. 2025 Jun 28;17(7):849. doi: 10.3390/pharmaceutics17070849 (PMC12298725; doi:10.3390/pharmaceutics17070849)
Supplement: Supplementary file 1 [file pharmaceutics-17-00849-s001.zip]

Archive with 1 entries (1 files):
- pharmaceutics-3683316-supplementary.pdf
